# Supplementary material for: Recombinant Arginine Deiminase from Levilactobacillus brevis Inhibits the Growth of Stomach Cancer Cells, Possibly by Activating the Intrinsic Apoptosis Pathway
Source: Int J Mol Sci. 2024 Apr 9;25(8):4163. doi: 10.3390/ijms25084163 (PMC11050082; doi:10.3390/ijms25084163)
Supplement: Supplementary file 1 [file ijms-25-04163-s001.zip]

Archive with 1 entries (1 files):
- ijms-2893537-Supplementary Materials.pdf
